# Supplementary material for: Modulation of proinflammatory activity by the engineered cationic antimicrobial peptide WLBU-2
Source: F1000Res. 2013 Feb 8;2:36. [Version 1] doi: 10.12688/f1000research.2-36.v1 (PMC3894802; doi:10.12688/f1000research.2-36.v1)
Supplement: Proinflammatory cytokine measurements in IB3-1 cells following cationic antimicrobial peptide exposure — IB31 cells were exposed to 25μM LL37 or WLBU2 for various amounts of time, followed by quantitative RT-PCR measurement of IL1β & TNFα transcripts. The spreadsheet includes raw data and delta-delta Ct calculations for Real-time PCR; strikethrough values were not included in the analyses. GADPH was used as a control reagent. [file f1000research-2-1214-s0001.tgz]

Archive with 1 entries (1 files):
- WLBU2_and_LL37_Ct_data.xlsx
