# Supplementary material for: Modulation of proinflammatory activity by the engineered cationic antimicrobial peptide WLBU-2
Source: F1000Res. 2013 Feb 8;2:36. [Version 1] doi: 10.12688/f1000research.2-36.v1 (PMC3894802; doi:10.12688/f1000research.2-36.v1)
Supplement: Proinflammatory cytokine measurements in IB3-1 cells following cationic antimicrobial peptide exposure — IB31 cells were exposed to 25μM LL37 or WLBU2 for various amounts of time, followed by quantitative RT-PCR measurement of IL1β & TNFα transcripts. The spreadsheet includes raw data and delta-delta Ct calculations for Real-time PCR; strikethrough values were not included in the analyses. GADPH was used as a control reagent. [file f1000research-2-1214-s0001.tgz › WLBU2_and_LL37_Ct_data.xlsx]

## Sheet: Sheet1
WLBU-2 Test No.	Time point (min)	Gene	Ct (threshold cycle)	Normalized Ct (delta Ct)	Normalized mean Ct for controls	delta-delta Ct	Fold change
1	360	IL1-beta	32.71	11.71	13.64	-1.93	3.81055
2	360	IL1-beta	32.86	11.63	13.64	-2.01	4.02782
3	360	IL1-beta	32	11.96	13.64	-1.68	3.20428
4	240	IL1-beta	32.03	11.53	13.64	-2.11	4.31691
5	240	IL1-beta	32.17	12.22	13.64	-1.42	2.67586
6	240	IL1-beta	32.32	11.46	13.64	-2.18	4.53154
7	120	IL1-beta	31.96	13.28	13.64	-0.36	1.28343
8	120	IL1-beta	Undetermined
9	120	IL1-beta	32.33	12.1	13.64	-1.54	2.90795
10	60	IL1-beta	32.41	12.77	13.64	-0.87	1.82766
11	60	IL1-beta	32.41	12.84	13.64	-0.8	1.7411
12	60	IL1-beta	31.83	12.77	13.64	-0.87	1.82766
13	30	IL1-beta	32.34	13.03	13.64	-0.61	1.52626
14	30	IL1-beta	32.21	12.83	13.64	-0.81	1.75321
15	30	IL1-beta	32.56	12.93	13.64	-0.71	1.6358
16	20	IL1-beta	33.45	14.29	13.64	0.65	0.63728
17	20	IL1-beta	33.03	13.79	13.64	0.15	0.90125
18	20	IL1-beta	32.9	13.76	13.64	0.12	0.920188
19	10	IL1-beta	32.24	13.06	13.64	-0.58	1.49485
20	10	IL1-beta	32.29	12.03	13.64	-1.61	3.05252
21	10	IL1-beta	32.42	13.56	13.64	-0.08	1.05702
22	0	IL1-beta	31.55	13.41
23	0	IL1-beta	31.18	13.82
24	0	IL1-beta	31.07	14.03
25	360	Tnfa	35.53	14.53	17.1133	-2.58333	5.99323
26	360	Tnfa	35.31	14.08	17.1133	-3.03333	8.18699
27	360	Tnfa	34.12	14.08	17.1133	-3.03333	8.18699
28	240	Tnfa	34.81	14.31	17.1133	-2.80333	6.98051
29	240	Tnfa	34.16	14.21	17.1133	-2.90333	7.48153
30	240	Tnfa	35.34	14.48	17.1133	-2.63333	6.20458
31	120	Tnfa	34.07	15.39	17.1133	-1.72333	3.30198
32	120	Tnfa	36.48	5.47	17.1133	-11.6433	3198.84
33	120	Tnfa	34.45	14.22	17.1133	-2.89333	7.42985
34	60	Tnfa	35.59	15.95	17.1133	-1.16333	2.23974
35	60	Tnfa	34.77	15.2	17.1133	-1.91333	3.76678
36	60	Tnfa	35.42	16.36	17.1133	-0.753333	1.68568
37	30	Tnfa	34.01	14.7	17.1133	-2.41333	5.32704
38	30	Tnfa	34.51	15.13	17.1133	-1.98333	3.95406
39	30	Tnfa	33.56	13.93	17.1133	-3.18333	9.08404
40	20	Tnfa	34.46	15.3	17.1133	-1.81333	3.51453
41	20	Tnfa	35.1	15.86	17.1133	-1.25333	2.38392
42	20	Tnfa	35.41	16.27	17.1133	-0.843333	1.79419
43	10	Tnfa	34.29	15.11	17.1133	-2.00333	4.00925
44	10	Tnfa	33.28	13.02	17.1133	-4.09333	17.0693
45	10	Tnfa	34.82	15.96	17.1133	-1.15333	2.22427
46	0	Tnfa	35	16.86
47	0	Tnfa	34.5	17.14
48	0	Tnfa	34.25	17.21
49	360	GAPDH (Human)	21
50	360	GAPDH (Human)	21.23
51	360	GAPDH (Human)	20.04
52	240	GAPDH (Human)	20.5
53	240	GAPDH (Human)	19.95
54	240	GAPDH (Human)	20.86
55	120	GAPDH (Human)	18.68
56	120	GAPDH (Human)	31.01
57	120	GAPDH (Human)	20.23
58	60	GAPDH (Human)	19.64
59	60	GAPDH (Human)	19.57
60	60	GAPDH (Human)	19.06
61	30	GAPDH (Human)	19.31
62	30	GAPDH (Human)	19.38
63	30	GAPDH (Human)	19.63
64	20	GAPDH (Human)	19.16
65	20	GAPDH (Human)	19.24
66	20	GAPDH (Human)	19.14
67	10	GAPDH (Human)	19.18
68	10	GAPDH (Human)	20.26
69	10	GAPDH (Human)	18.86
70	0	GAPDH (Human)	18.14
71	0	GAPDH (Human)	17.36
72	0	GAPDH (Human)	17.04

## Sheet: Sheet2
LL-37 Test No.	Time point (mins)	Gene	Ct (threshold cycle)	Normalized Ct (delta Ct)	Normalized mean Ct for controls	delta-delta Ct	Fold change
1	360	IL1-beta	32.71	11.71	13.64	-1.93	3.81055
2	360	IL1-beta	32.86	11.63	13.64	-2.01	4.02782
3	360	IL1-beta	32	11.96	13.64	-1.68	3.20428
4	240	IL1-beta	32.03	11.53	13.64	-2.11	4.31691
5	240	IL1-beta	32.17	12.22	13.64	-1.42	2.67586
6	240	IL1-beta	32.32	11.46	13.64	-2.18	4.53154
7	120	IL1-beta	31.96	13.28	13.64	-0.36	1.28343
8	120	IL1-beta	Undetermined
9	120	IL1-beta	32.33	12.1	13.64	-1.54	2.90795
10	60	IL1-beta	32.41	12.77	13.64	-0.87	1.82766
11	60	IL1-beta	32.41	12.84	13.64	-0.8	1.7411
12	60	IL1-beta	31.83	12.77	13.64	-0.87	1.82766
13	30	IL1-beta	32.34	13.03	13.64	-0.61	1.52626
14	30	IL1-beta	32.21	12.83	13.64	-0.81	1.75321
15	30	IL1-beta	32.56	12.93	13.64	-0.71	1.6358
16	20	IL1-beta	33.45	14.29	13.64	0.65	0.63728
17	20	IL1-beta	33.03	13.79	13.64	0.15	0.90125
18	20	IL1-beta	32.9	13.76	13.64	0.12	0.920188
19	10	IL1-beta	32.24	13.06	13.64	-0.58	1.49485
20	10	IL1-beta	32.29	12.03	13.64	-1.61	3.05252
21	10	IL1-beta	32.42	13.56	13.64	-0.08	1.05702
22	0	IL1-beta	31.55	13.41
23	0	IL1-beta	31.18	13.82
24	0	IL1-beta	31.07	14.03
25	360	IL1-beta	31.7	12.64	13.64	-1	2
26	360	IL1-beta	Undetermined
27	360	IL1-beta	31.27	12.93	13.64	-0.71	1.6358
28	240	IL1-beta	31.19	12.84	13.64	-0.8	1.7411
29	240	IL1-beta	31.38	12.56	13.64	-1.08	2.11404
30	240	IL1-beta	31.51	12.93	13.64	-0.71	1.6358
31	120	IL1-beta	32.05	13.35	13.64	-0.29	1.22264
32	120	IL1-beta	31.9	13.44	13.64	-0.2	1.1487
33	120	IL1-beta	32.35	13.22	13.64	-0.42	1.33793
34	60	IL1-beta	32.09	13.03	13.64	-0.61	1.52626
35	60	IL1-beta	32.29	12.98	13.64	-0.66	1.58008
36	60	IL1-beta	32.64	13.15	13.64	-0.49	1.40444
37	30	IL1-beta	32.43	13	13.64	-0.64	1.55833
38	30	IL1-beta	33.43	13.14	13.64	-0.5	1.41421
39	30	IL1-beta	33.67	13	13.64	-0.64	1.55833
40	20	IL1-beta	33.73	12.78	13.64	-0.86	1.81504
41	20	IL1-beta	30.78	12.55	13.64	-1.09	2.12874
42	20	IL1-beta	31.64	13.23	13.64	-0.41	1.32869
43	10	IL1-beta	31.67	13.88	13.64	0.24	0.846745
44	10	IL1-beta	32.21	13.37	13.64	-0.27	1.20581
45	10	IL1-beta	31.94	13.45	13.64	-0.19	1.14076
46	0	IL1-beta	31.69	12.9
47	0	IL1-beta	31.77	13.62
48	0	IL1-beta	32.62	14.06
49	360	Tnfa	35.53	14.53	17.1133	-2.58333	5.99323
50	360	Tnfa	35.31	14.08	17.1133	-3.03333	8.18699
51	360	Tnfa	34.12	14.08	17.1133	-3.03333	8.18699
52	240	Tnfa	34.81	14.31	17.1133	-2.80333	6.98051
53	240	Tnfa	34.16	14.21	17.1133	-2.90333	7.48153
54	240	Tnfa	35.34	14.48	17.1133	-2.63333	6.20458
55	120	Tnfa	34.07	15.39	17.1133	-1.72333	3.30198
56	120	Tnfa	36.48	5.47	17.1133	-11.6433	3198.84
57	120	Tnfa	34.45	14.22	17.1133	-2.89333	7.42985
58	60	Tnfa	35.59	15.95	17.1133	-1.16333	2.23974
59	60	Tnfa	34.77	15.2	17.1133	-1.91333	3.76678
60	60	Tnfa	35.42	16.36	17.1133	-0.753333	1.68568
61	30	Tnfa	34.01	14.7	17.1133	-2.41333	5.32704
62	30	Tnfa	34.51	15.13	17.1133	-1.98333	3.95406
63	30	Tnfa	33.56	13.93	17.1133	-3.18333	9.08404
64	20	Tnfa	34.46	15.3	17.1133	-1.81333	3.51453
65	20	Tnfa	35.1	15.86	17.1133	-1.25333	2.38392
66	20	Tnfa	35.41	16.27	17.1133	-0.843333	1.79419
67	10	Tnfa	34.29	15.11	17.1133	-2.00333	4.00925
68	10	Tnfa	33.28	13.02	17.1133	-4.09333	17.0693
69	10	Tnfa	34.82	15.96	17.1133	-1.15333	2.22427
70	0	Tnfa	35	16.86
71	0	Tnfa	34.5	17.14
72	0	Tnfa	34.25	17.21
73	360	Tnfa	36.15	17.09	17.1133	-0.0233333	1.0163
74	360	Tnfa	Undetermined
75	360	Tnfa	34.49	16.15	17.1133	-0.963333	1.94981
76	240	Tnfa	34.09	15.74	17.1133	-1.37333	2.59068
77	240	Tnfa	34.25	15.43	17.1133	-1.68333	3.21169
78	240	Tnfa	35	16.42	17.1133	-0.693333	1.61702
79	120	Tnfa	35.97	17.27	17.1133	0.156667	0.897095
80	120	Tnfa	34.77	16.31	17.1133	-0.803333	1.74513
81	120	Tnfa	34.49	15.36	17.1133	-1.75333	3.37137
82	60	Tnfa	35	15.94	17.1133	-1.17333	2.25532
83	60	Tnfa	34.88	15.57	17.1133	-1.54333	2.91467
84	60	Tnfa	35.16	15.67	17.1133	-1.44333	2.71948
85	30	Tnfa	Undetermined
86	30	Tnfa	35.55	15.26	17.1133	-1.85333	3.61334
87	30	Tnfa	35.5	14.83	17.1133	-2.28333	4.86801
88	20	Tnfa	Undetermined
89	20	Tnfa	33.04	14.81	17.1133	-2.30333	4.93597
90	20	Tnfa	34.96	16.55	17.1133	-0.563333	1.47768
91	10	Tnfa	33.77	15.98	17.1133	-1.13333	2.19365
92	10	Tnfa	35.19	16.35	17.1133	-0.763333	1.69741
93	10	Tnfa	34.08	15.59	17.1133	-1.52333	2.87454
94	0	Tnfa	35.69	16.9
95	0	Tnfa	34.88	16.73
96	0	Tnfa	36.4	17.84
97	360	GAPDH (Human)	19.06
98	360	GAPDH (Human)	34.69
99	360	GAPDH (Human)	18.34
100	240	GAPDH (Human)	18.35
101	240	GAPDH (Human)	18.82
102	240	GAPDH (Human)	18.58
103	120	GAPDH (Human)	18.7
104	120	GAPDH (Human)	18.46
105	120	GAPDH (Human)	19.13
106	60	GAPDH (Human)	19.06
107	60	GAPDH (Human)	19.31
108	60	GAPDH (Human)	19.49
109	30	GAPDH (Human)	19.43
110	30	GAPDH (Human)	20.29
111	30	GAPDH (Human)	20.67
112	20	GAPDH (Human)	20.95
113	20	GAPDH (Human)	18.23
114	20	GAPDH (Human)	18.41
115	10	GAPDH (Human)	17.79
116	10	GAPDH (Human)	18.84
117	10	GAPDH (Human)	18.49
118	0	GAPDH (Human)	18.79
119	0	GAPDH (Human)	18.15
120	0	GAPDH (Human)	18.56

## Sheet: Sheet3
	Time	A260	[RNA]	1/[RNA] (µl/µg)	Volume for 0.2μg RNA (µl)
WLBU-2	360	0.052	0.052	19.2308	3.84615
WLBU-2	360	0.03	0.03	33.3333	6.66667
WLBU-2	360	0.02	0.02	50	10
WLBU-2	240	0.056	0.056	17.8571	3.57143
WLBU-2	240	0.032	0.032	31.25	6.25
WLBU-2	240	0.044	0.044	22.7273	4.54545
WLBU-2	120	0.023	0.023	43.4783	8.69565
WLBU-2	120	0	0
WLBU-2	120	0.077	0.077	12.987	2.5974
WLBU-2	60	0.075	0.075	13.3333	2.66667
WLBU-2	60	0.042	0.042	23.8095	4.7619
WLBU-2	60	0.044	0.044	22.7273	4.54545
WLBU-2	30	0.054	0.054	18.5185	3.7037
WLBU-2	30	0.056	0.056	17.8571	3.57143
WLBU-2	30	0.066	0.066	15.1515	3.0303
WLBU-2	20	0.044	0.044	22.7273	4.54545
WLBU-2	20	0.042	0.042	23.8095	4.7619
WLBU-2	20	0.033	0.033	30.303	6.06061
WLBU-2	10	0.037	0.037	27.027	5.40541
WLBU-2	10	0.05	0.05	20	4
WLBU-2	10	0.048	0.048	20.8333	4.16667
WLBU-2	0	0.061	0.061	16.3934	3.27869
WLBU-2	0	0.054	0.054	18.5185	3.7037
WLBU-2	0	0.021	0.021	47.619	9.52381
LL-37	360	0.037	0.037	27.027	5.40541
LL-37	360	0.006	0.006	166.667	33.3333
LL-37	360	0.015	0.015	66.6667	13.3333
LL-37	240	0.015	0.015	66.6667	13.3333
LL-37	240	0.03	0.03	33.3333	6.66667
LL-37	240	0.032	0.032	31.25	6.25
LL-37	120	0.033	0.033	30.303	6.06061
LL-37	120	0.026	0.026	38.4615	7.69231
LL-37	120	0.049	0.049	20.4082	4.08163
LL-37	60	0.075	0.075	13.3333	2.66667
LL-37	60	0.062	0.062	16.129	3.22581
LL-37	60	0.068	0.068	14.7059	2.94118
LL-37	30	0.087	0.087	11.4943	2.29885
LL-37	30	0.131	0.131	7.63359	1.52672
LL-37	30	0.138	0.138	7.24638	1.44928
LL-37	20	0.198	0.198	5.05051	1.0101
LL-37	20	0.019	0.019	52.6316	10.5263
LL-37	20	0.014	0.014	71.4286	14.2857
LL-37	10	0.02	0.02	50	10
LL-37	10	0.02	0.02	50	10
LL-37	10	0.013	0.013	76.9231	15.3846
LL-37	0	0.053	0.053	18.8679	3.77358
LL-37	0	0.052	0.052	19.2308	3.84615
LL-37	0	0.037	0.037	27.027	5.40541
