# Supplementary material for: Modulation of proinflammatory activity by the engineered cationic antimicrobial peptide WLBU-2
Source: F1000Res. 2013 Feb 8;2:36. [Version 1] doi: 10.12688/f1000research.2-36.v1 (PMC3894802; doi:10.12688/f1000research.2-36.v1)
Supplement: IL-8 Reporter Assay in LPS-stimulated and unstimulated cystic fibrosis airway cells treated with WLBU-2 or LL-37 — CF IB3-1 cells (unstimulated and LPS-stimulated) were transfected with a 5' firefly luciferase gene flanking a 200bp wild type- or dNFκB IL-8 promoter and treated with 25µM WLBU-2 or LL-37 followed by measurement of IL-8 promoter activity at time points ranging from 30min-4h by Dual-Luciferase Reporter assay. PBS was used as a control in LPS-stimulated and unstimulated cells. Data represent means/standard deviations of the count readings and calculations of fold-change relative to the PBS-treated controls. [file f1000research-2-1214-s0000.tgz]

Archive with 1 entries (1 files):
- IL_8_Reporter_Assay_in_LPS_stimulated_and_unstimulated_CF_airway_cells_treated_with_WLBU_2_or_LL_37.xlsx
