# Supplementary material for: Modulation of proinflammatory activity by the engineered cationic antimicrobial peptide WLBU-2
Source: F1000Res. 2013 Feb 8;2:36. [Version 1] doi: 10.12688/f1000research.2-36.v1 (PMC3894802; doi:10.12688/f1000research.2-36.v1)
Supplement: IL-8 Reporter Assay in LPS-stimulated and unstimulated cystic fibrosis airway cells treated with WLBU-2 or LL-37 — CF IB3-1 cells (unstimulated and LPS-stimulated) were transfected with a 5' firefly luciferase gene flanking a 200bp wild type- or dNFκB IL-8 promoter and treated with 25µM WLBU-2 or LL-37 followed by measurement of IL-8 promoter activity at time points ranging from 30min-4h by Dual-Luciferase Reporter assay. PBS was used as a control in LPS-stimulated and unstimulated cells. Data represent means/standard deviations of the count readings and calculations of fold-change relative to the PBS-treated controls. [file f1000research-2-1214-s0000.tgz › IL_8_Reporter_Assay_in_LPS_stimulated_and_unstimulated_CF_airway_cells_treated_with_WLBU_2_or_LL_37.xlsx]

## Sheet: Sheet1
Gene	Well contents	Well	R1 Time	R1 Luciferase (counts/sec)	R1 Time	R1 Luciferase (10 sec) (CPS)	R1 count ratio 1	R2 Luciferase (10 sec) (CPS)	R2 Luciferase (10 sec) (CPS)	R2 count ratio 2	Mean	SD	Fold Change
IL-8	Control	A01	00:00:51.750000	171457	00:01:07.050000	256946	0.667286	171326	256836	0.667066	0.667176	0.000155915	1
IL-8	WLBU-2 30m	A02	00:01:22.530000	224315	00:01:37.850000	234886	0.954994	223210	234797	0.950652	0.952823	0.00307038	1.42814
IL-8	WLBU-2 1hr	A03	00:01:53.300000	203750	00:02:08.600000	227023	0.897487	203801	227122	0.897318	0.897403	0.000119089	1.34508
IL-8	WLBU-2 2hr	A04	00:02:24.090000	175683	00:02:39.420000	242341	0.72494	175531	242452	0.723983	0.724462	0.000676239	1.08586
IL-8	WLBU-2 4hr	A05	00:02:54.900000	245518	00:03:10.190000	216220	1.1355	245412	216229	1.13497	1.13523	0.000377814	1.70155
IL-8	LL-37 30m	A06	00:03:25.650000	321939	00:03:40.940000	245889	1.30929	321831	245888	1.30885	1.30907	0.000307854	1.9621
IL-8	LL-37 1hr	A07	00:03:56.410000	279071	00:04:11.730000	240132	1.16215	279163	240231	1.16206	1.16211	6.78557e-05	1.74183
IL-8	LL-37 2hr	A08	00:04:27.190000	275437	00:04:42.520000	239914	1.14806	275225	239922	1.14714	1.1476	0.000650496	1.72009
IL-8	LL-37 4hr	A09	00:04:57.990000	236864	00:05:13.270000	227189	1.04259	236723	227253	1.04167	1.04213	0.000646347	1.562
IL-8	Control LPS	A10	00:05:28.740000	772170	00:05:44.060000	214710	3.59634	772168	214603	3.59813	3.59723	0.00126305	1
IL-8	WLBU-2 30m LPS	A11	00:05:59.510000	620912	00:06:14.830000	217923	2.84923	620820	217890	2.84923	2.84923	3.79623e-06	0.792062
IL-8	WLBU-2 1hr LPS	A12	00:06:30.280000	635731	00:06:45.600000	239360	2.65597	635852	239455	2.65541	2.65569	0.000393073	0.738259
IL-8	WLBU-2 2hr LPS	B01	00:07:03.490000	74411.7	00:07:18.790000	37099.3	2.00574	74512.9	37153.2	2.00556	2.00565	0.000131505	0.557554
IL-8	WLBU-2 4hr LPS	B02	00:07:34.260000	52781.6	00:07:49.600000	28914	1.82547	52662.4	28925.2	1.82064	1.82305	0.00341377	0.506793
IL-8	LL-37 30m LPS	B03	00:08:05.030000	54170.6	00:08:20.330000	26090.3	2.07627	54122.4	26088.9	2.07454	2.07541	0.00122762	0.576945
IL-8	LL-37 1hr LPS	B04	00:08:35.810000	61948.2	00:08:51.130000	24156	2.56451	61846.4	24201.1	2.55552	2.56001	0.00635371	0.711661
IL-8	LL-37 2hr LPS	B05	00:09:06.610000	64578.7	00:09:21.970000	23919.9	2.69979	64634.8	23988	2.69446	2.69713	0.00376592	0.749778
IL-8	LL-37 4hr LPS	B06	00:09:37.420000	70496.7	00:09:52.720000	24026	2.93418	70584.7	24066	2.93296	2.93357	0.000862871	0.815508
IL-8-dNFkB	Control	B07	00:10:08.170000	12980.5	00:10:23.470000	85292.1	0.152189	12881.8	85219.2	0.151161	0.151675	0.000726907	1
IL-8-dNFkB	WLBU-2 30m	B08	00:10:38.950000	10608.9	00:12:57.420000	87379.7	0.121411	10626.7	87272.5	0.121765	0.121588	0.000249674	0.801637
IL-8-dNFkB	WLBU-2 1hr	B09	00:11:09.720000	9734.5	00:13:30.650000	92782.2	0.104918	9782.5	92881.2	0.105323	0.10512	0.00028635	0.693063
IL-8-dNFkB	WLBU-2 2hr	B10	00:11:40.490000	8119.9	00:14:01.430000	90333.6	0.0898879	8225.9	90342	0.0910529	0.0904704	0.000823752	0.596476
IL-8-dNFkB	WLBU-2 4hr	B11	00:12:11.280000	10605.1	00:14:32.230000	90793	0.116805	10612.8	90630	0.1171	0.116953	0.000208623	0.771076
IL-8-dNFkB	LL-37 30m	B12	00:12:42.080000	12809.6	00:17:36.990000	89078.8	0.143801	12818.4	89166.2	0.143759	0.14378	2.98825e-05	0.947947
IL-8-dNFkB	LL-37 1hr	C01	00:13:15.330000	14427.1	00:18:07.780000	88565.6	0.162897	14446.4	88444.2	0.163339	0.163118	0.000312408	1.07545
IL-8-dNFkB	LL-37 2hr	C02	00:13:46.110000	13826.7	00:18:38.550000	89095.1	0.15519	13948.8	89114.9	0.156526	0.155858	0.000944454	1.02758
IL-8-dNFkB	LL-37 4hr	C03	00:14:16.900000	12189.8	00:19:09.310000	78021.6	0.156236	12198.9	78101.2	0.156194	0.156215	3.02069e-05	1.02993
IL-8-dNFkB	Control LPS	C04	00:14:47.710000	28866.6	00:15:03.040000	89212.7	0.323571	28746.8	89188.4	0.322315	0.322943	0.000887465	1
IL-8-dNFkB	WLBU-2 30m LPS	C05	00:15:18.500000	28808.6	00:15:33.820000	91510.1	0.314813	28727.6	91524.2	0.31388	0.314347	0.000660092	0.973381
IL-8-dNFkB	WLBU-2 1hr LPS	C06	00:15:49.300000	16727.1	00:16:04.650000	69019.6	0.242353	16668.9	69082.4	0.24129	0.241822	0.000751503	0.748806
IL-8-dNFkB	WLBU-2 2hr LPS	C07	00:16:20.120000	17034.4	00:16:35.430000	79128.8	0.215274	17036.6	79188.4	0.21514	0.215207	9.49229e-05	0.666394
IL-8-dNFkB	WLBU-2 4hr LPS	C08	00:16:50.900000	18693.2	00:17:06.200000	79156.2	0.236156	18682.1	79201.4	0.235881	0.236018	0.0001944	0.730836
IL-8-dNFkB	LL-37 30m LPS	C09	00:17:21.660000	13945.2	00:10:54.270000	24958.9	0.558727	13856.8	24898.6	0.556529	0.557628	0.0015537	1.72671
IL-8-dNFkB	LL-37 1hr LPS	C10	00:17:52.460000	17115.3	00:11:25.020000	25628.9	0.667813	17214.1	25697.7	0.669869	0.668841	0.00145436	2.07108
IL-8-dNFkB	LL-37 2hr LPS	C11	00:18:23.220000	15603.4	00:11:55.820000	24558.5	0.635356	15612.2	24610.5	0.634372	0.634864	0.000696419	1.96587
IL-8-dNFkB	LL-37 4hr LPS	C12	00:18:54.010000	17607.3	00:12:26.600000	26110	0.674351	17526.8	26150.8	0.67022	0.672286	0.00292064	2.08175
